# Supplementary material for: A specific immune signature for predicting the prognosis of glioma patients with IDH1-mutation and guiding immune checkpoint blockade therapy
Source: Front Immunol. 2022 Sep 9;13:1001381. doi: 10.3389/fimmu.2022.1001381 (PMC9500319; doi:10.3389/fimmu.2022.1001381)
Supplement: Supplementary file 1 [file Table_1.xlsx]

## Sheet: Sheet1
	Supplement Table 1. Detail ESTIMATE stromal score and ESTIMATE immune score of each glioma patients with IDH1mt
	ID	IDH status	ESTIMATE stromal score	ESTIMATE immune score	Survival (months)	Vital status (1=dead)
	TCGA-02-2483	Mutant	1448.18	1816.81	15.3104	0
	TCGA-06-0129	Mutant	404.559	2285.35	33.6434	1
	TCGA-06-0156	Mutant	1563.16	2334.81	5.84817	1
	TCGA-06-0178	Mutant	1217.69	2071.68	53.9477	0
	TCGA-06-2570	Mutant	1475.98	1979.6	9.36365	0
	TCGA-06-5417	Mutant	258.528	510.071	5.09251	0
	TCGA-15-1444	Mutant	1522.5	2096.47	50.498	1
	TCGA-19-2629	Mutant	1229.38	2200.49	24.2141	1
	TCGA-26-1442	Mutant	670.852	1029.98	31.3107	0
	TCGA-27-2521	Mutant	711.474	501.654	10.3821	0
	TCGA-CS-4938	Mutant	422.032	804.961	4.69825	0
	TCGA-CS-4942	Mutant	563.476	2076.29	43.8613	1
	TCGA-CS-4943	Mutant	460.284	819.135	18.1359	0
	TCGA-CS-4944	Mutant	701.135	1281.99	10.6121	0
	TCGA-CS-5390	Mutant	124.741	-225.552	64.5927	0
	TCGA-CS-5393	Mutant	521.741	1277.35	40.1487	0
	TCGA-CS-5394	Mutant	-169.753	-301.663	0.0985647	0
	TCGA-CS-5396	Mutant	490.227	583.092	9.95503	0
	TCGA-CS-6290	Mutant	1131.88	2597.62	17.9388	0
	TCGA-CS-6666	Mutant	1157.96	1091.05	8.47656	0
	TCGA-CS-6667	Mutant	737.176	742.102	7.55663	0
	TCGA-CS-6668	Mutant	-468.192	-457.177	8.0166	0
	TCGA-CS-6670	Mutant	128.662	-322.693	6.60383	0
	TCGA-DB-5270	Mutant	1054.5	971.413	97.809	0
	TCGA-DB-5273	Mutant	1279.42	1715.38	81.9073	0
	TCGA-DB-5274	Mutant	1087.18	1216.98	75.2049	0
	TCGA-DB-5275	Mutant	209.068	347.153	47.9024	0
	TCGA-DB-5277	Mutant	376.631	347.236	50.8265	1
	TCGA-DB-5278	Mutant	483.307	66.4331	50.1366	0
	TCGA-DB-5279	Mutant	399.9	393.452	44.4855	0
	TCGA-DB-5280	Mutant	493.537	396.631	36.5346	0
	TCGA-DB-5281	Mutant	807.77	382.491	78.2275	0
	TCGA-DB-A4X9	Mutant	-208.43	90.427	30.0622	0
	TCGA-DB-A4XA	Mutant	743.823	967.383	10.2836	0
	TCGA-DB-A4XB	Mutant	-142.756	378.591	12.7148	0
	TCGA-DB-A4XC	Mutant	316.798	1062.04	27.5981	0
	TCGA-DB-A4XD	Mutant	255.64	132.226	27.0067	0
	TCGA-DB-A4XE	Mutant	-31.298	274.545	18.8259	0
	TCGA-DB-A4XF	Mutant	567.828	985.106	18.3659	0
	TCGA-DB-A4XG	Mutant	-434.027	-939.931	72.905	0
	TCGA-DB-A4XH	Mutant	40.4471	-413.467	12.5834	0
	TCGA-DB-A64L	Mutant	-169.029	527.023	11.0064	0
	TCGA-DB-A64P	Mutant	701.589	534.872	16.7889	0
	TCGA-DB-A64Q	Mutant	-264.182	-118.699	5.97959	0
	TCGA-DB-A64R	Mutant	-265.154	-551.928	16.066	0
	TCGA-DB-A64S	Mutant	1331.3	1789.05	15.4089	0
	TCGA-DB-A64U	Mutant	338.757	43.8783	27.7952	0
	TCGA-DB-A64V	Mutant	1160.62	2078.35	14.719	0
	TCGA-DB-A64W	Mutant	-547.555	-1122.4	13.6348	0
	TCGA-DB-A64X	Mutant	98.9561	408.428	10.9078	0
	TCGA-DB-A75K	Mutant	954.024	1176.18	7.39235	0
	TCGA-DB-A75L	Mutant	530.772	558.503	6.43956	0
	TCGA-DB-A75M	Mutant	498.672	973.558	10.2836	0
	TCGA-DB-A75O	Mutant	674.702	1713.19	30.7193	0
	TCGA-DH-5141	Mutant	616.426	647.385	31.8035	0
	TCGA-DH-5142	Mutant	1010.85	2582.81	30.2922	0
	TCGA-DH-5143	Mutant	452.703	976.95	14.3904	0
	TCGA-DH-5144	Mutant	-212.612	152.944	8.0166	0
	TCGA-DH-A669	Mutant	253.999	1099.79	30.1937	1
	TCGA-DH-A66B	Mutant	726.344	2067.2	42.0214	0
	TCGA-DH-A66D	Mutant	649.093	1522.92	15.7375	0
	TCGA-DH-A66F	Mutant	-8.1318	28.998	17.1831	0
	TCGA-DH-A7UR	Mutant	252.075	-146.426	54.2106	0
	TCGA-DH-A7US	Mutant	280.907	256.693	10.2179	0
	TCGA-DH-A7UT	Mutant	483.129	1081.23	6.57098	0
	TCGA-DH-A7UU	Mutant	212.349	565.894	3.44976	0
	TCGA-DH-A7UV	Mutant	442.304	888.383	6.20958	0
	TCGA-DU-5849	Mutant	306.358	289.448	14.5547	0
	TCGA-DU-5853	Mutant	874.403	1660.48	13.3719	0
	TCGA-DU-5855	Mutant	666.865	1536.28	6.80096	0
	TCGA-DU-5870	Mutant	733.32	581.753	182.213	0
	TCGA-DU-5871	Mutant	268.329	1179.8	18.9244	0
	TCGA-DU-5872	Mutant	1020.48	1558.81	17.4788	0
	TCGA-DU-5874	Mutant	-36.7188	-318.533	15.1461	0
	TCGA-DU-6393	Mutant	-152.715	-407.073	52.075	1
	TCGA-DU-6394	Mutant	31.0255	349.236	22.407	1
	TCGA-DU-6395	Mutant	525.714	757.407	48.9867	1
	TCGA-DU-6396	Mutant	1430.27	2904.16	75.1063	1
	TCGA-DU-6397	Mutant	613.953	567.255	46.0297	1
	TCGA-DU-6399	Mutant	969.475	1378.37	65.7098	1
	TCGA-DU-6401	Mutant	1296.74	1040.83	87.394	1
	TCGA-DU-6407	Mutant	416.477	505.674	94.4578	1
	TCGA-DU-6408	Mutant	252.136	1016.14	114.007	1
	TCGA-DU-6410	Mutant	-326.552	-990.974	7.95089	0
	TCGA-DU-6542	Mutant	907.932	1494.34	7.7209	0
	TCGA-DU-7008	Mutant	-342.368	-19.8147	156.126	0
	TCGA-DU-7009	Mutant	-163.884	-516.063	138.188	0
	TCGA-DU-7010	Mutant	623.71	661.152	14.9818	1
	TCGA-DU-7015	Mutant	590.261	1864.31	90.7124	0
	TCGA-DU-7018	Mutant	47.6765	-421.293	30.6536	1
	TCGA-DU-7019	Mutant	1089.42	1110.41	26.2839	0
	TCGA-DU-7294	Mutant	86.0419	-133.628	94.2607	0
	TCGA-DU-7298	Mutant	176.798	752.401	18.9244	1
	TCGA-DU-7299	Mutant	297.071	1050.71	43.9927	1
	TCGA-DU-7300	Mutant	621.716	582.612	61.9643	1
	TCGA-DU-7301	Mutant	1184.69	1647.32	25.8897	1
	TCGA-DU-7302	Mutant	-309.886	-339.519	60.2559	0
	TCGA-DU-7304	Mutant	759.048	1250.25	23.2941	1
	TCGA-DU-7306	Mutant	767.12	1077.27	41.9557	0
	TCGA-DU-7309	Mutant	747.669	426.166	2.75981	0
	TCGA-DU-8163	Mutant	885.757	1561.64	20.6657	0
	TCGA-DU-8164	Mutant	-246.783	-557.93	21.3885	0
	TCGA-DU-8166	Mutant	234.58	695.394	16.9531	0
	TCGA-DU-8167	Mutant	1207.28	1544.62	15.4747	0
	TCGA-DU-8168	Mutant	-448.201	-361.395	14.1605	0
	TCGA-DU-A5TP	Mutant	764.512	2588.42	14.2262	0
	TCGA-DU-A5TR	Mutant	1416.79	3215.46	12.5834	0
	TCGA-DU-A5TS	Mutant	356.552	853.279	15.1133	0
	TCGA-DU-A5TU	Mutant	909.773	2042.62	3.64689	0
	TCGA-DU-A5TW	Mutant	-8.39578	181.224	5.65104	0
	TCGA-DU-A6S2	Mutant	86.6681	-338.032	8.64084	0
	TCGA-DU-A6S3	Mutant	-59.2306	-549.938	2.6941	0
	TCGA-DU-A6S6	Mutant	-142.103	-769.261	77.9318	0
	TCGA-DU-A6S7	Mutant	500.767	958.287	7.22808	0
	TCGA-DU-A6S8	Mutant	-141.453	-180.917	5.97959	0
	TCGA-DU-A76O	Mutant	600.282	1865.1	7.12951	0
	TCGA-DU-A76R	Mutant	365.248	140.995	21.29	1
	TCGA-DU-A7T6	Mutant	717.369	53.4659	17.9716	1
	TCGA-DU-A7T8	Mutant	1139.19	1318.42	124.422	0
	TCGA-DU-A7TA	Mutant	784.583	1323.24	77.8333	0
	TCGA-DU-A7TC	Mutant	-126.736	-12.9665	23.4913	0
	TCGA-DU-A7TG	Mutant	556.409	383.981	44.387	1
	TCGA-E1-5302	Mutant	675.879	1590.12	50.1037	1
	TCGA-E1-5304	Mutant	-617.878	-291.811	41.1015	1
	TCGA-E1-5305	Mutant	445.089	709.334	79.936	1
	TCGA-E1-5307	Mutant	-64.8346	616.417	57.8903	1
	TCGA-E1-5311	Mutant	-44.1763	-359.797	134.179	1
	TCGA-E1-5318	Mutant	634.808	407.757	78.1618	1
	TCGA-E1-5319	Mutant	802.753	734.005	95.5092	1
	TCGA-E1-5322	Mutant	491.278	1626.4	130.697	1
	TCGA-E1-A7YO	Mutant	120.18	-234.028	74.9749	1
	TCGA-E1-A7YW	Mutant	406.472	723.422	36.7975	1
	TCGA-E1-A7Z6	Mutant	167.71	679.294	32.3292	1
	TCGA-EZ-7264	Mutant	-262.203	-568.633	14.3247	0
	TCGA-F6-A8O3	Mutant	-478.551	-453.855	0.229984	0
	TCGA-F6-A8O4	Mutant	-242.563	-255.045	0.197129	0
	TCGA-FG-5962	Mutant	153.494	-26.5573	47.7382	0
	TCGA-FG-5964	Mutant	598.097	1503.69	34.3334	0
	TCGA-FG-5965	Mutant	623.601	1171.63	36.7975	1
	TCGA-FG-6689	Mutant	400.635	1146.34	14.9161	0
	TCGA-FG-6690	Mutant	480.889	1174.8	24.9697	0
	TCGA-FG-6691	Mutant	979.892	1869.01	23.9512	0
	TCGA-FG-7634	Mutant	1645.41	1481.08	15.3432	0
	TCGA-FG-7636	Mutant	7.63858	584.569	17.8731	0
	TCGA-FG-7637	Mutant	452.748	190.514	40.0501	0
	TCGA-FG-7638	Mutant	365.782	255.091	22.5385	0
	TCGA-FG-7641	Mutant	-361.225	-880.67	20.6	0
	TCGA-FG-8182	Mutant	571.067	1006.6	13.6676	0
	TCGA-FG-8185	Mutant	118.184	372.07	14.2262	0
	TCGA-FG-8186	Mutant	395.318	1440.14	16.0003	0
	TCGA-FG-8187	Mutant	382.563	472.144	20.0743	0
	TCGA-FG-8188	Mutant	653.982	797.944	14.949	0
	TCGA-FG-8189	Mutant	-101.582	-808.323	11.8606	0
	TCGA-FG-8191	Mutant	841.471	1105.29	15.5075	0
	TCGA-FG-A4MT	Mutant	103.228	205.772	38.2431	0
	TCGA-FG-A4MX	Mutant	162.048	546.684	18.6944	0
	TCGA-FG-A4MY	Mutant	405.979	729.046	9.65934	0
	TCGA-FG-A60J	Mutant	499.343	834.072	7.03095	0
	TCGA-FG-A60K	Mutant	-37.4837	305.099	6.63669	0
	TCGA-FG-A60L	Mutant	750.107	1750.75	7.03095	0
	TCGA-FG-A6IZ	Mutant	-26.1057	506.088	4.20543	0
	TCGA-FG-A6J1	Mutant	498.063	925.313	4.07401	0
	TCGA-FG-A6J3	Mutant	1599.89	2646.26	10.5793	0
	TCGA-FG-A70Y	Mutant	816.954	1231.05	28.5181	0
	TCGA-FG-A710	Mutant	840.84	1700.15	22.9327	0
	TCGA-FG-A711	Mutant	-288.809	343.234	43.6642	0
	TCGA-FG-A713	Mutant	409.785	-342.579	5.22393	0
	TCGA-FG-A87N	Mutant	-111.544	396.833	7.42521	0
	TCGA-FN-7833	Mutant	1300.78	2460.48	0.13142	0
	TCGA-HT-7467	Mutant	478.738	112.183	0.0985647	0
	TCGA-HT-7468	Mutant	168.103	299.926	6.66954	0
	TCGA-HT-7470	Mutant	463.571	402.447	8.80511	0
	TCGA-HT-7471	Mutant	879.809	1423.05	0.13142	0
	TCGA-HT-7472	Mutant	842.808	1532.85	0.0328549	0
	TCGA-HT-7473	Mutant	957.482	2469.51	16.526	0
	TCGA-HT-7474	Mutant	285.121	150.339	3.74546	0
	TCGA-HT-7475	Mutant	-391.349	-257.888	17.4131	0
	TCGA-HT-7476	Mutant	1303.24	722.612	6.53813	0
	TCGA-HT-7477	Mutant	396.835	631.201	24.2469	0
	TCGA-HT-7478	Mutant	1527.13	2590.05	6.37385	0
	TCGA-HT-7479	Mutant	1120.01	1474.61	7.09666	0
	TCGA-HT-7480	Mutant	8.41445	-176.719	75.1392	0
	TCGA-HT-7481	Mutant	107.171	-148.219	59.1388	0
	TCGA-HT-7482	Mutant	821.635	1371.56	59.993	0
	TCGA-HT-7483	Mutant	897.259	469.184	154.089	0
	TCGA-HT-7485	Mutant	161.436	859.384	4.0083	0
	TCGA-HT-7601	Mutant	1737.81	2701.7	5.0268	0
	TCGA-HT-7602	Mutant	630.269	1041.55	29.8322	0
	TCGA-HT-7603	Mutant	-89.5	-312.938	23.1627	0
	TCGA-HT-7604	Mutant	92.4089	352.723	107.863	0
	TCGA-HT-7605	Mutant	276.648	20.1495	4.56683	0
	TCGA-HT-7606	Mutant	152.825	350.004	17.2817	0
	TCGA-HT-7607	Mutant	437.347	389.566	3.15407	1
	TCGA-HT-7608	Mutant	615.004	782.565	22.0456	0
	TCGA-HT-7609	Mutant	405.475	1124.29	45.964	0
	TCGA-HT-7610	Mutant	139.917	-289.203	56.0505	0
	TCGA-HT-7611	Mutant	575.955	1274.5	57.5618	0
	TCGA-HT-7616	Mutant	1470.03	2183.43	0.229984	1
	TCGA-HT-7620	Mutant	239.338	649.309	14.259	0
	TCGA-HT-7676	Mutant	624.396	1603.31	0.164274	0
	TCGA-HT-7677	Mutant	332.253	-20.7197	16.2303	0
	TCGA-HT-7681	Mutant	460.027	592.931	44.6498	0
	TCGA-HT-7684	Mutant	894.741	1478.81	6.0453	0
	TCGA-HT-7686	Mutant	1081.96	2512.86	42.7114	0
	TCGA-HT-7687	Mutant	436.141	472.357	0.0985647	0
	TCGA-HT-7688	Mutant	-78.4674	-268.833	31.6721	0
	TCGA-HT-7689	Mutant	352.431	793.424	14.949	0
	TCGA-HT-7690	Mutant	1429.27	1905.95	0.0985647	0
	TCGA-HT-7692	Mutant	-54.3314	235.868	2.95694	0
	TCGA-HT-7693	Mutant	692.489	1614.7	17.5117	0
	TCGA-HT-7694	Mutant	-63.2174	-502.051	6.89953	0
	TCGA-HT-7695	Mutant	89.4701	-354.544	14.5219	0
	TCGA-HT-7855	Mutant	207.521	610.984	19.2201	0
	TCGA-HT-7856	Mutant	262.926	-290.887	39.0645	0
	TCGA-HT-7858	Mutant	923.189	1845.02	50.5965	0
	TCGA-HT-7873	Mutant	426.291	438.732	23.5898	0
	TCGA-HT-7874	Mutant	210.755	-345.29	37.126	0
	TCGA-HT-7875	Mutant	-16.5127	-480.052	0.328549	0
	TCGA-HT-7877	Mutant	199.991	-257.382	0.13142	0
	TCGA-HT-7879	Mutant	789.692	831.41	3.67975	0
	TCGA-HT-7880	Mutant	444.585	189.482	5.32249	0
	TCGA-HT-7881	Mutant	-98.4701	-575.488	2.92409	0
	TCGA-HT-7884	Mutant	156.132	-224.322	11.2692	0
	TCGA-HT-7902	Mutant	322.255	519.988	31.4093	0
	TCGA-HT-8010	Mutant	506.615	486.499	1.64274	0
	TCGA-HT-8012	Mutant	182.076	188.321	9.3965	0
	TCGA-HT-8013	Mutant	943.97	2309.41	63.5085	1
	TCGA-HT-8018	Mutant	1913.06	1707.01	21.4871	0
	TCGA-HT-8105	Mutant	226.291	226.573	6.24243	0
	TCGA-HT-8108	Mutant	395.86	1651.92	2.49697	0
	TCGA-HT-8109	Mutant	244.873	230.552	3.94259	0
	TCGA-HT-8111	Mutant	669.268	1484.96	0.229984	0
	TCGA-HT-8113	Mutant	-82.2028	-493.232	29.5694	0
	TCGA-HT-8114	Mutant	1415.77	1924.2	3.87688	0
	TCGA-HT-8563	Mutant	2371.45	3758.85	16.0332	0
	TCGA-HT-A4DV	Mutant	477.94	532.433	10.4807	0
	TCGA-HT-A5R5	Mutant	828.02	1658.44	0.13142	0
	TCGA-HT-A5R7	Mutant	270.93	192.358	13.9962	0
	TCGA-HT-A5R9	Mutant	204.904	-85.4154	0.0657098	0
	TCGA-HT-A5RB	Mutant	110.706	-275.095	0.0985647	0
	TCGA-HT-A614	Mutant	251.574	685.742	2.6941	0
	TCGA-HT-A615	Mutant	384.71	1547.36	13.0105	0
	TCGA-HT-A616	Mutant	138.42	-29.5861	1.80702	0
	TCGA-HT-A618	Mutant	982.961	2463.7	5.32249	0
	TCGA-HT-A619	Mutant	-194.98	-382.297	14.259	0
	TCGA-HT-A74J	Mutant	269.137	601.572	10.5136	0
	TCGA-HT-A74O	Mutant	1187.64	2450.47	0.0985647	0
	TCGA-HW-7486	Mutant	568.712	726.732	29.898	0
	TCGA-HW-7487	Mutant	-261.534	-308.879	13.4377	0
	TCGA-HW-7489	Mutant	230.712	198.419	8.31229	0
	TCGA-HW-7490	Mutant	819.241	1213.44	19.2201	0
	TCGA-HW-7491	Mutant	8.5579	-119.85	40.1487	0
	TCGA-HW-7495	Mutant	268.752	-397.302	4.30399	0
	TCGA-HW-8319	Mutant	95.2078	276.762	21.6842	0
	TCGA-HW-8320	Mutant	521.965	817.317	21.5857	0
	TCGA-HW-8321	Mutant	735.731	859.592	19.5815	0
	TCGA-HW-8322	Mutant	119.9	367.569	17.8074	0
	TCGA-HW-A5KJ	Mutant	-101.483	96.5804	10.5464	0
	TCGA-HW-A5KL	Mutant	411.429	736.242	20.7972	0
	TCGA-HW-A5KM	Mutant	1344.06	3344.65	20.6986	0
	TCGA-IK-8125	Mutant	327.934	220.129	42.7442	0
	TCGA-KT-A74X	Mutant	-13.4229	373.322	5.22393	0
	TCGA-P5-A5ET	Mutant	-30.2425	-410.421	0	0
	TCGA-P5-A5EU	Mutant	1188.42	2019.15	0	0
	TCGA-P5-A5EV	Mutant	199.526	878.408	0.229984	0
	TCGA-P5-A5EW	Mutant	399.202	840.879	6.7024	0
	TCGA-P5-A5EX	Mutant	1611.71	2654.43	1.64274	0
	TCGA-P5-A5EZ	Mutant	867.783	1472.54	2.29984	0
	TCGA-P5-A5F0	Mutant	-464.16	-676.631	4.10686	0
	TCGA-P5-A5F1	Mutant	642.539	1444.91	5.88103	0
	TCGA-P5-A5F2	Mutant	-52.471	-66.2741	7.62234	0
	TCGA-P5-A5F4	Mutant	133.207	-233.627	0.755663	0
	TCGA-P5-A72W	Mutant	46.8839	801.468	0.295694	0
	TCGA-P5-A72X	Mutant	1059.47	838.998	0.262839	0
	TCGA-P5-A72Z	Mutant	-201.533	-529.255	0.262839	0
	TCGA-P5-A730	Mutant	599.617	241.539	0.197129	0
	TCGA-P5-A731	Mutant	1045.95	829.309	0.197129	0
	TCGA-P5-A733	Mutant	109.442	285.067	0.229984	0
	TCGA-QH-A65R	Mutant	134.397	-17.6341	5.74961	0
	TCGA-QH-A65S	Mutant	400.2	1063.49	2.52983	0
	TCGA-QH-A65V	Mutant	221.97	489.313	4.82967	0
	TCGA-QH-A65X	Mutant	905.964	962.028	7.78661	0
	TCGA-QH-A65Z	Mutant	-173.724	-71.1712	4.10686	0
	TCGA-QH-A6CU	Mutant	455.488	1220.03	-0.0328549	0
	TCGA-QH-A6CW	Mutant	592.099	1248.56	-0.0328549	0
	TCGA-QH-A6CY	Mutant	38.471	-97.4265	2.20128	0
	TCGA-QH-A6CZ	Mutant	-273.236	-523.086	3.15407	0
	TCGA-QH-A6X3	Mutant	207.734	698.415	0.591388	0
	TCGA-QH-A6X4	Mutant	-287.829	-2.95436	6.30814	0
	TCGA-QH-A6X5	Mutant	149.717	208.242	3.90973	0
	TCGA-QH-A6X8	Mutant	53.6593	319.991	4.73111	0
	TCGA-QH-A6X9	Mutant	-166.736	117.337	1.90558	0
	TCGA-QH-A6XA	Mutant	329.58	614.42	0.229984	0
	TCGA-QH-A86X	Mutant	-29.0059	50.2388	3.48262	0
	TCGA-QH-A870	Mutant	-248.85	346.957	0.0657098	0
	TCGA-R8-A6MK	Mutant	-121.254	276.689	88.7739	0
	TCGA-R8-A6ML	Mutant	-71.6133	-273.913	93.965	0
	TCGA-R8-A6MO	Mutant	431.135	633.318	32.6249	0
	TCGA-R8-A73M	Mutant	-342.936	-294	59.3359	0
	TCGA-S9-A6TS	Mutant	443.572	923.836	62.1286	1
	TCGA-S9-A6TU	Mutant	1060.11	1442.62	69.0281	0
	TCGA-S9-A6TV	Mutant	1495.98	2537.25	18.7601	0
	TCGA-S9-A6TW	Mutant	844.344	624.147	28.2552	0
	TCGA-S9-A6TX	Mutant	468.316	263.647	28.1238	0
	TCGA-S9-A6TY	Mutant	-589.995	-819.775	22.4728	0
	TCGA-S9-A6TZ	Mutant	533.463	1008.59	21.6185	0
	TCGA-S9-A6U1	Mutant	451.452	650.702	11.3021	0
	TCGA-S9-A6U2	Mutant	405.721	618.971	15.6061	0
	TCGA-S9-A6U5	Mutant	307.568	1410.32	20.0415	0
	TCGA-S9-A6U6	Mutant	103.448	306.994	9.85647	0
	TCGA-S9-A6U8	Mutant	650.219	1106.14	94.5564	0
	TCGA-S9-A6U9	Mutant	1521.8	1883.88	83.6486	0
	TCGA-S9-A6UB	Mutant	-355.737	-546.656	103.69	0
	TCGA-S9-A6WD	Mutant	-266.397	-322.423	62.3257	0
	TCGA-S9-A6WE	Mutant	226.494	104.748	72.5436	0
	TCGA-S9-A6WG	Mutant	2342.07	2016.12	70.5066	0
	TCGA-S9-A6WH	Mutant	-246.239	-164.591	22.8999	0
	TCGA-S9-A6WI	Mutant	294.721	-411.275	70.6052	0
	TCGA-S9-A6WL	Mutant	898.071	32.4799	10.875	0
	TCGA-S9-A6WN	Mutant	1483.79	2291.52	9.0351	0
	TCGA-S9-A6WO	Mutant	174.063	1209.21	7.58948	0
	TCGA-S9-A6WP	Mutant	418.411	1131.57	6.14387	0
	TCGA-S9-A6WQ	Mutant	660.657	1510.21	3.38405	0
	TCGA-S9-A7IQ	Mutant	-103.897	-815.753	14.259	0
	TCGA-S9-A7IS	Mutant	412.248	629.76	7.91803	1
	TCGA-S9-A7IY	Mutant	405.828	1380.19	12.5834	0
	TCGA-S9-A7IZ	Mutant	406.2	1045.48	4.20543	0
	TCGA-S9-A7J0	Mutant	-246.434	237.416	9.36365	0
	TCGA-S9-A7J1	Mutant	364.327	383.832	8.18087	0
	TCGA-S9-A7J2	Mutant	17.8258	-280.382	2.037	0
	TCGA-S9-A7J3	Mutant	140.721	517.366	8.11516	0
	TCGA-S9-A7QW	Mutant	-474.864	-303.731	3.58118	0
	TCGA-S9-A7QX	Mutant	299.617	1054.23	4.04115	0
	TCGA-S9-A7QY	Mutant	-51.8503	-119.427	18.2016	0
	TCGA-S9-A7QZ	Mutant	-130.561	-656.404	13.0105	0
	TCGA-S9-A7R1	Mutant	-128.01	-381.99	164.274	0
	TCGA-S9-A7R3	Mutant	574.551	1164.63	87.0326	0
	TCGA-S9-A7R4	Mutant	1555.81	1324.71	17.4131	0
	TCGA-S9-A7R7	Mutant	1705.8	2382.6	83.7471	0
	TCGA-S9-A7R8	Mutant	559.342	1179.67	31.5736	1
	TCGA-S9-A89Z	Mutant	1238.81	2169.26	4.99394	0
	TCGA-TM-A7C4	Mutant	-205.299	-205.993	35.9104	0
	TCGA-TM-A7C5	Mutant	5.90792	-58.6474	25.2983	0
	TCGA-TM-A7CA	Mutant	-141.331	27.5505	22.5713	0
	TCGA-TM-A7CF	Mutant	-307.031	-217.375	48.3624	0
	TCGA-TM-A84F	Mutant	1168.11	2758.2	50.728	0
	TCGA-TM-A84G	Mutant	-290.358	-565.903	34.3334	0
	TCGA-TM-A84H	Mutant	-225.81	130.979	24.2469	0
	TCGA-TM-A84I	Mutant	-134.649	694.212	19.3515	0
	TCGA-TM-A84L	Mutant	982.419	1360	40.8058	1
	TCGA-TM-A84M	Mutant	-247.055	-592.343	16.4932	0
	TCGA-TM-A84O	Mutant	407.972	702.057	29.898	0
	TCGA-TM-A84Q	Mutant	655.675	1558.37	18.8916	0
	TCGA-TM-A84R	Mutant	178.15	-506.132	9.42936	0
	TCGA-TM-A84S	Mutant	204.399	636.641	4.56683	0
	TCGA-TM-A84T	Mutant	392.577	788.114	11.992	0
	TCGA-VM-A8C8	Mutant	343.006	714.873	33.052	0
	TCGA-VM-A8CA	Mutant	1055.94	1149.53	13.5034	0
	TCGA-VM-A8CB	Mutant	-497.787	-303.38	0.0985647	0
	TCGA-VM-A8CE	Mutant	719.829	260.308	26.7767	0
	TCGA-VM-A8CH	Mutant	778.516	1381.91	10.9407	0
	TCGA-VV-A829	Mutant	490.414	696.94	27.0396	0
	TCGA-VV-A86M	Mutant	275.169	1213.01	7.03095	0
	TCGA-VW-A7QS	Mutant	3.18978	-269.294	23.1956	0
	TCGA-W9-A837	Mutant	-202.466	-436.78	45.0441	0
	TCGA-WH-A86K	Mutant	444.593	912.577	5.25678	0
	TCGA-WY-A858	Mutant	1663.62	2276.4	43.927	0
